# Supplementary material for: Chemical Chaperone 4-PBA Mitigates Tumor Necrosis Factor Alpha-Induced Endoplasmic Reticulum Stress in Human Airway Smooth Muscle
Source: Int J Mol Sci. 2023 Oct 31;24(21):15816. doi: 10.3390/ijms242115816 (PMC10649207; doi:10.3390/ijms242115816)
Supplement: Supplementary file 1 [file ijms-24-15816-s001.zip]

Archive with 1 entries (1 files):
- ijms-2670472-supplementary.pdf
